# Supplementary material for: Study on the colonization changes with different dark septate endophytes and their regulation of the growth and physiological mechanisms of Pinus sylvestris var. mongolica under drought stress
Source: PeerJ. 2026 Mar 4;14:e20720. doi: 10.7717/peerj.20720 (PMC12967075; doi:10.7717/peerj.20720)
Supplement: Supplemental Information 1 [file peerj-14-20720-s001.xlsx]

## Sheet: Sheet1
	Inoculation treatments	Drought stress
		WW			MW			LW
Hyphal colonization rate (%)	J09	0.95	0.9	0.85	0.9	0.9	0.85	0.75	0.8	0.65
	J32	0.75	0.7	0.75	0.8	0.9	0.85	0.85	0.85	0.9
	J35	0.8	0.85	0.7	0.8	0.75	0.7	0.8	0.7	0.7
	A065	1	0.95	0.9	0.85	0.9	0.95	0.85	0.8	0.8
	Inoculation treatments	Drought stress
		WW			MW			LW
Microselerotia colonization rate (%)	J09	0.2	0.15	0.25	0.2	0.25	0.2	0.3	0.25	0.25
	J32	0.05	0.1	0	0.15	0.05	0.1	0.1	0.2	0.15
	J35	0.1	0.05	0.05	0	0.05	0.05	0.05	0.05	0
	A065	0.3	0.35	0.35	0.3	0.25	0.35	0.3	0.25	0.25
	Inoculation treatments	Drought stress
		WW			MW			LW
Total colonization rate (%)	J09	0.95	0.9	0.9	0.9	0.9	0.85	0.75	0.8	0.7
	J32	0.75	0.8	0.75	0.85	0.9	0.85	0.85	0.9	0.9
	J35	0.8	0.85	0.75	0.8	0.75	0.75	0.8	0.75	0.7
	A065	1	0.95	0.9	0.9	0.9	0.95	0.85	0.85	0.8
