# Supplementary material for: Study on the colonization changes with different dark septate endophytes and their regulation of the growth and physiological mechanisms of Pinus sylvestris var. mongolica under drought stress
Source: PeerJ. 2026 Mar 4;14:e20720. doi: 10.7717/peerj.20720 (PMC12967075; doi:10.7717/peerj.20720)
Supplement: Supplemental Information 2 [file peerj-14-20720-s002.xlsx]

## Sheet: Sheet1
	Drought stress	Inoculation treatments
		CK						J09						J32						J35						A065
Plant heigh	WW	18.1	15.1	17.2	14.1	16.5	14.6	16.9	18.9	19.1	19.5	19.3	21.5	19.5	17.1	18.2	18.9	21.1	17.8	15.2	18.1	17.5	16.5	16.1	18.2	18.1	19.8	20.1	19.1	17.8	18.2
	MW	15.1	14.8	14.3	13.2	15.3	16.2	19.3	17.4	16.8	17.5	16.8	19.8	16.4	16.1	17.1	14.1	17.2	16.2	15.1	14.2	14.8	16.4	15.6	16.1	14.5	19.2	15.8	18.1	16	16.3
	LW	14.3	12.5	13.1	14.3	11.3	10.3	17.1	17.5	15.2	14.4	14.8	14.1	15.3	14.1	16.1	13.1	14.3	13.8	14.1	13.1	12.3	11.8	12.5	13.2	17.1	13.8	15.3	14.6	16	14.1
Root length (cm)	WW	9.8	12.3	11.4	12.3	10.2	8.9	11.2	13.8	15.9	13.4	12.3	13.4	16.2	15.6	18.2	14.2	14.9	16.2	12.8	13.5	14.6	10.7	11.2	11.4	13.1	11.1	14.6	14.3	12.5	11.5
	MW	9.6	11.1	9.4	10.4	8.1	8.8	11.5	11.5	11.2	12.3	11.4	10.3	13.3	14.3	11.8	14.5	11.1	11.2	10.5	10.1	9.6	8.4	9.3	9.8	10.9	10.2	12.2	10.2	11.2	10.6
	LW	7.5	8.3	8.8	7.2	9.5	9.1	10.5	11.3	10.4	9.5	11.3	10.5	11.2	10.4	13.3	10.3	12.5	11.8	7.5	8.5	9.1	7.1	10.1	9.5	8.6	11.1	8.5	9.2	7.9	8.3
Root diameter (mm)	WW	0.69	0.71	0.7	0.73	0.66	0.61	0.89	0.86	0.75	0.88	0.72	0.78	0.68	0.71	0.87	0.87	0.88	0.79	0.67	0.63	0.74	0.71	0.63	0.75	0.83	0.82	0.77	0.86	0.78	0.84
	MW	0.63	0.69	0.58	0.67	0.59	0.65	0.75	0.68	0.78	0.79	0.81	0.75	0.68	0.7	0.77	0.63	0.69	0.62	0.59	0.61	0.71	0.63	0.6	0.74	0.73	0.65	0.82	0.7	0.84	0.78
	LW	0.59	0.56	0.54	0.49	0.61	0.51	0.66	0.7	0.58	0.64	0.68	0.76	0.58	0.56	0.64	0.63	0.59	0.58	0.57	0.53	0.58	0.61	0.48	0.64	0.65	0.71	0.76	0.69	0.68	0.59
Fresh weight of aboveground part (g)	WW	0.251	0.254	0.249	0.238	0.264	0.201	0.313	0.293	0.299	0.287	0.323	0.274	0.313	0.26	0.277	0.268	0.241	0.236	0.243	0.247	0.213	0.274	0.227	0.236	0.327	0.261	0.272	0.283	0.288	0.277
	MW	0.195	0.215	0.179	0.182	0.203	0.203	0.254	0.248	0.2	0.263	0.239	0.211	0.25	0.218	0.185	0.199	0.179	0.216	0.215	0.213	0.181	0.189	0.206	0.194	0.255	0.277	0.263	0.271	0.299	0.244
	LW	0.214	0.188	0.145	0.141	0.158	0.135	0.161	0.147	0.189	0.201	0.163	0.189	0.209	0.205	0.238	0.19	0.178	0.188	0.144	0.18	0.151	0.157	0.172	0.177	0.233	0.21	0.194	0.222	0.233	0.183
Fresh weight of underground part (g)	WW	0.018	0.014	0.014	0.016	0.013	0.019	0.02	0.023	0.028	0.025	0.026	0.024	0.025	0.021	0.024	0.018	0.02	0.019	0.019	0.014	0.016	0.021	0.017	0.021	0.022	0.021	0.018	0.019	0.017	0.019
	MW	0.01	0.009	0.012	0.013	0.011	0.012	0.016	0.015	0.019	0.018	0.014	0.018	0.025	0.023	0.018	0.019	0.017	0.021	0.008	0.013	0.011	0.014	0.009	0.013	0.013	0.011	0.013	0.017	0.014	0.015
	LW	0.008	0.007	0.006	0.009	0.01	0.007	0.011	0.01	0.013	0.013	0.009	0.014	0.014	0.015	0.013	0.014	0.016	0.017	0.007	0.008	0.01	0.009	0.011	0.009	0.008	0.013	0.012	0.009	0.01	0.011
Dry weight of aboveground part (g)	WW	0.0508	0.0486	0.0423	0.0534	0.0515	0.0423	0.0563	0.0604	0.0588	0.0578	0.0554	0.0558	0.0513	0.0514	0.0535	0.0527	0.0479	0.0481	0.0532	0.0491	0.0471	0.0467	0.0434	0.0501	0.0507	0.0498	0.0614	0.0588	0.0496	0.0575
	MW	0.0413	0.0433	0.0419	0.0497	0.0403	0.0436	0.0436	0.047	0.0494	0.0514	0.0446	0.0469	0.0481	0.0403	0.0468	0.0508	0.0489	0.0419	0.0478	0.042	0.0432	0.0424	0.0463	0.0398	0.0469	0.0487	0.0458	0.0446	0.0501	0.0491
	LW	0.0343	0.036	0.032	0.0341	0.042	0.0411	0.0411	0.0413	0.0405	0.0433	0.0406	0.0383	0.0398	0.0411	0.0438	0.0481	0.0391	0.0403	0.0348	0.0411	0.0428	0.0363	0.0355	0.0374	0.0411	0.0466	0.0447	0.0433	0.0481	0.0396
Dry weight of underground part (g)	WW	0.0045	0.0046	0.0042	0.0039	0.0048	0.0041	0.005	0.0051	0.0059	0.0058	0.0049	0.0057	0.0043	0.006	0.0054	0.0051	0.0048	0.0043	0.0051	0.0047	0.0038	0.0039	0.004	0.0036	0.0052	0.0044	0.0041	0.0041	0.0049	0.0048
	MW	0.0031	0.0043	0.0036	0.0037	0.0034	0.0036	0.0048	0.004	0.0041	0.0046	0.0038	0.0043	0.0044	0.0048	0.0056	0.0041	0.0046	0.0049	0.0041	0.0046	0.0033	0.0037	0.0038	0.0045	0.0043	0.005	0.004	0.0046	0.0038	0.0047
	LW	0.0032	0.0037	0.0034	0.0041	0.0031	0.0035	0.0039	0.0036	0.0041	0.0038	0.0046	0.0043	0.0044	0.0048	0.0039	0.0047	0.0041	0.0042	0.0034	0.0044	0.003	0.0042	0.0035	0.0039	0.0039	0.0043	0.0039	0.0034	0.0045	0.0038
