# Supplementary material for: Study on the colonization changes with different dark septate endophytes and their regulation of the growth and physiological mechanisms of Pinus sylvestris var. mongolica under drought stress
Source: PeerJ. 2026 Mar 4;14:e20720. doi: 10.7717/peerj.20720 (PMC12967075; doi:10.7717/peerj.20720)
Supplement: Supplemental Information 3 [file peerj-14-20720-s003.xlsx]

## Sheet: Sheet1
	Drought stress	Inoculation treatments
		CK				J09				J32				J35				A065
Catalase	WW	18.762	19.577	20.373	20.384	21.138	18.157	19.331	19.883	18.235	19.983	18.879	18.31	14.911	18.879	19.873	18.395	17.435	16.983	18.428	19.788
	MW	16.621	15.563	14.033	14.664	23.035	24.815	23.88	23.201	22.041	24.31	21.048	21.699	14.911	16.35	16.169	19.151	20.235	19.97	22.041	21.048
	LW	10.659	11.788	11.169	11.884	18.249	16.802	17.201	14.332	23.395	24.932	19.873	20.247	10.788	11.957	12.834	11.834	24.932	23.396	22.428	20.893
Superoxide dismutase	WW	265.89	269.84	283.01	263.26	283.01	306.7	289.59	280.37	288.27	269.84	263.26	273.79	252.73	264.58	259.31	254.58	301.43	280.37	290.91	306.7
	MW	146.11	127.68	139.53	148.74	318.55	310.65	322.49	302.75	292.22	305.38	293.54	289.59	201.39	192.18	214.56	190.43	259.31	273.79	264.58	280.37
	LW	146.11	127.68	139.53	148.74	289.06	271.16	280.37	264.31	302.75	321.18	301.43	310.65	159.27	169.8	148.74	146.11	268.53	260.63	277.74	264.31
Peroxidase	WW	30.56	34.67	32.44	31.89	32.11	33.1	34.44	35.56	29.11	30.33	30.78	31.89	25.56	28.78	29.33	27.78	38.11	42.22	43.33	39.56
	MW	25.44	26.22	26.23	25.78	34.55	35.01	32.67	33.44	29.55	34.22	34.56	37.11	27.88	26.68	25.11	25.56	31.44	30.22	29.33	28.56
	LW	25.56	24.11	26.22	24.56	29.89	26.78	27.67	26.44	24.78	26.56	27.11	28.78	19.22	22.67	21.44	23.33	29.22	31.11	31.67	30.33
Glutathione content	WW	0.3298	0.3323	0.3083	0.3144	0.2981	0.2861	0.2893	0.2911	0.276	0.2823	0.2913	0.2834	0.2678	0.2735	0.2531	0.2646	0.3336	0.3412	0.3241	0.3298
	MW	0.2437	0.2475	0.2576	0.2614	0.3405	0.3488	0.3684	0.3522	0.3083	0.2969	0.3032	0.3112	0.2646	0.284	0.2728	0.2628	0.3595	0.3431	0.3412	0.3494
	LW	0.1266	0.1329	0.1386	0.1293	0.2855	0.2994	0.3127	0.2934	0.3437	0.3209	0.3424	0.3324	0.307	0.2981	0.2962	0.3011	0.3665	0.369	0.376	0.3585
Plant soluble sugar	WW	15.311	16.112	15.986	16.432	6.124	7.045	6.274	6.542	9.957	10.899	10.343	11.135	15.481	15.182	15.738	16.121	9.572	10.043	10.128	10.446
	MW	19.243	20.015	19.993	21.121	8.572	9.143	9.028	8.446	10.193	10.31	10.728	10.034	18.223	17.195	18.694	18.993	7.473	7.131	6.895	7.888
	LW	23.431	24.511	22.784	23.014	9.957	10.214	9.829	10.011	13.233	13.212	12.505	14.132	19.722	21.135	20.685	22.118	11.97	12.677	12.141	11.884
Plant proline	WW	44.14	36.33	43.43	39.14	16.02	17.77	27.93	18.54	50.98	44.34	42.19	47.57	39.84	43.36	37.7	41.05	27.54	23.63	22.66	24.22
	MW	71.68	66.6	62.7	67.43	39.06	34.57	35.94	37.57	48.05	52.34	50.39	49.01	73.05	67.58	71.48	68.62	47.46	53.91	50.98	51.01
	LW	108.01	105.86	112.5	107.34	64.45	71.48	66.6	62.77	83.78	79.3	71.88	72.44	98.43	103.13	107.62	101.18	82.42	84.18	89.84	84.45
Malondialdehyde	WW	6.99	7.53	9.14	7.99	8.06	5.91	6.99	8.21	5.91	7.53	5.38	5.38	8.06	9.14	7.53	8.34	6.99	7.53	5.38	6.38
	MW	10.22	9.68	11.24	12.13	7.53	5.38	6.45	6.38	8.75	7.14	7.53	8.6	10.22	11.29	9.14	10.75	9.14	8.98	7.53	8.06
	LW	14.98	16.13	14.44	15.67	11.9	11.83	10.75	11.53	12.9	11.83	13.44	13.05	15.05	13.44	16.67	17.13	10.91	10.53	9.46	9.14
