# Supplementary material for: Study on the colonization changes with different dark septate endophytes and their regulation of the growth and physiological mechanisms of Pinus sylvestris var. mongolica under drought stress
Source: PeerJ. 2026 Mar 4;14:e20720. doi: 10.7717/peerj.20720 (PMC12967075; doi:10.7717/peerj.20720)
Supplement: Supplemental Information 4 [file peerj-14-20720-s004.xlsx]

## Sheet: Sheet1
	Drought stress	Inoculation treatments
		CK				J09				J32				J35				A065
Soil-Saccharase	WW	9.26	8.13	9.47	9.39	15.11	16.03	16.96	16.73	14.94	13.69	14.03	15.92	7.02	6.73	7.38	9.26	17.34	17.61	17.92	18.11
	MW	4.51	4.82	4.89	4.26	14.13	14.89	15.11	13.98	14.72	13.45	15.92	14.39	4.67	5.13	5.97	8.37	19.21	19.45	17.99	16.21
	LW	2.85	2.73	2.39	3.03	6.85	6.38	7.04	8.13	11.2	10.02	12.48	13.26	3.35	2.82	2.39	4.14	11.7	12.66	13.19	11.04
Soil-Catalase	WW	117.42	85.71	109.8	103.63	167.88	156.31	153.45	165.74	170.39	168.84	165.5	155.12	108.37	112.78	131.39	111.17	187.8	184.46	180.05	192.68
	MW	86.07	92.03	97.52	90.72	153.81	164.31	162.52	167.64	159.18	172.77	157.98	150.95	94.66	75.46	92.03	92.68	159.3	157.39	150.23	145.46
	LW	70.92	60.31	63.89	62.81	132.22	123.76	140.1	133.42	123.76	120.3	118.51	129.48	77.96	85.12	86.52	90.72	120.42	115.17	111.35	118.51
Solid-Urease	WW	411.7	371.15	346.36	444.36	648.28	655.04	745.17	677.67	837.54	893.87	963.72	897.17	533.37	463.53	513.09	454.71	956.96	914.15	990.76	890.38
	MW	371.14	337.35	402.69	411.33	817.27	837.54	887.11	840.56	689.12	722.63	718.13	711.14	344.11	416.21	402.69	378.35	765.44	778.96	688.84	699.51
	LW	118.8	148.09	170.62	124.34	639.27	749.67	643.78	650.11	515.35	443.25	447.75	563.97	253.99	303.55	362.13	297.64	668.56	650.53	630.26	636.94
