# Supplementary material for: Study on the colonization changes with different dark septate endophytes and their regulation of the growth and physiological mechanisms of Pinus sylvestris var. mongolica under drought stress
Source: PeerJ. 2026 Mar 4;14:e20720. doi: 10.7717/peerj.20720 (PMC12967075; doi:10.7717/peerj.20720)
Supplement: Supplemental Information 5 [file peerj-14-20720-s005.xlsx]

## Sheet: Sheet1
	Inoculation treatments	Drought stress
		WW			MW			LW
OM	CK	123.73	121.31	118.31	112.97	114.17	110.34	94.34	98.3	95.21
	J09	136.48	132.32	132.39	128.41	127.53	130.32	110.32	121.49	119.34
	J32	126.08	128.06	130.04	118.94	124.31	116.34	108.41	114.43	106.31
	J35	122.31	120.31	118.34	112.46	116.43	109.78	96.76	100.32	99.69
	A065	129.73	127.43	130.44	126.35	123.45	126.34	121.44	120.33	112.46
TN	CK	0.97	1.08	1.1	0.81	0.78	0.89	0.58	0.62	0.59
	J09	1.28	1.33	1.36	1.18	1.1	1.13	1.06	1.11	1.08
	J32	1.08	1.14	1.07	1.04	1.06	0.98	0.86	0.74	0.79
	J35	0.98	1.03	0.97	0.84	0.92	0.84	0.68	0.72	0.74
	A065	1.14	1.09	1.13	1.04	1.03	0.98	0.94	0.89	0.88
AN	CK	134.3	124.33	118.41	118.9	102.3	107.69	103.14	98.28	96.11
	J09	214.74	198.54	207.17	244.67	222.31	210.57	187.53	198.39	174.46
	J32	201.34	195.25	189.13	144.35	157.1	168.34	123.65	138.21	146.71
	J35	163.2	149.68	172.31	119.67	130.46	109.34	94.81	104.37	111.7
	A065	198.3	211.74	183.49	189.51	176.9	194.51	148.27	132.97	124.78
TP	CK	1.85	1.73	1.81	1.46	1.56	1.53	1.16	1.28	1.31
	J09	2.68	2.77	2.59	2.32	2.46	2.35	2.14	2.08	2.16
	J32	2.74	2.85	2.89	2.41	2.53	2.36	1.94	2.03	1.97
	J35	1.94	1.83	1.86	1.58	1.61	1.68	1.24	1.69	1.31
	A065	2.43	2.31	2.27	1.83	1.74	1.68	1.64	1.58	1.54
AP	CK	214.97	178.49	164.32	189.43	162.33	149.44	124.86	104.22	98.37
	J09	464.31	384.21	410.45	340.35	298.43	321.44	298.29	276.45	248.94
	J32	488.96	426.73	399.56	399.47	343.08	322.11	316.21	276.66	250.31
	J35	243.91	184.24	204.74	174.34	135.58	157.33	136.29	111.43	102.12
	A065	396.71	358.93	341.23	249.03	210.22	184.59	178.22	143.21	134.67
TK	CK	8.39	8.43	9.14	8.49	8.32	8.01	6.73	7.08	7.31
	J09	10.14	9.81	10.43	9.73	9.11	9.59	9.21	8.94	9.35
	J32	9.93	9.84	9.77	9.49	9.18	9.39	9.18	8.83	9.01
	J35	9.11	8.84	9.02	8.32	8.13	8.43	7.01	8.14	7.79
	A065	9.97	9.74	9.85	9.73	9.94	9.88	8.35	8.22	8.59
AK	CK	79.35	73.54	88.51	67.54	70.01	61.23	54.67	48.67	57.69
	J09	108.11	99.43	116.43	118.16	102.97	108.82	90.54	82.49	76.32
	J32	101.3	94.36	101.13	101.18	93.12	84.49	87.95	79.64	74.32
	J35	94.31	82.04	85.22	80.44	69.29	87.21	68.54	59.41	73.24
	A065	138.13	124.32	119.68	103.11	90.24	84.52	89.35	68.55	74.9
